# Supplementary material for: Quantum ferroelectricity in charge-transfer complex crystals
Source: Nat Commun. 2015 Jun 16;6:7469. doi: 10.1038/ncomms8469 (PMC4490386; doi:10.1038/ncomms8469)
Supplement: Supplementary Data 1 — Crystallographic Data (TTF-QBr2I2 2:1) [file ncomms8469-s2.cif]

data_General
_audit_creation_date                    2014-07-30
_audit_creation_method                 'by CrystalStructure 4.0'
_audit_update_record                    ?

#==============================================================================
# PROCESSING SUMMARY (IUCr Office Use Only)

_journal_date_recd_electronic           ?
_journal_date_from_coeditor             ?
_journal_date_accepted                  ?
_journal_coeditor_code                  ?

#==============================================================================
# SUBMISSION DETAILS

_publ_contact_author_name             'Dr. Sachio HORIUCHI'
_publ_contact_author_email            's-horiuchi@aist.go.jp'
_publ_contact_author_fax              '+81-29-861-2586'
_publ_contact_author_phone            '+81-29-861-2945'
_publ_contact_letter
;
    AIST Tsukuba Central 4, 1-1-1, Higashi, Tsukuba, 305-8562, Japan
;
_publ_requested_journal               'Nature Communications'
_publ_requested_category              'FO'
_publ_requested_coeditor_name          ?

#==============================================================================

# TITLE AND AUTHOR LIST

_publ_section_title
;
Quantum Ferroelectricity in Charge-Transfer Complex Crystals
;
_publ_section_title_footnote
;
    ENTER FOOTNOTE TO TITLE OF PAPER
;
loop_
_publ_author_name
_publ_author_address

'Sachio HORIUCHI'
;
     Frexible Electronics Research Center,
     National Institute of Advanced Industrial Science and Technology (AIST)
     Tsukuba, 305-8562, Japan

     CREST, Japan Science and Technology Agency (JST),
     Tokyo 102-0076, Japan.
;

'Kensuke KOBAYASHI'
;
      Condensed Matter Research Center (CMRC) and Photon Factory, 
      Institute of Materials Structure Science, High Energy Accelerator 
      Research Organization (KEK), Tsukuba, 305-0801, Japan
;

'Reiji KUMAI'
;
      Condensed Matter Research Center (CMRC) and Photon Factory, 
      Institute of Materials Structure Science, High Energy Accelerator 
      Research Organization (KEK), Tsukuba, 305-0801, Japan

     CREST, Japan Science and Technology Agency (JST), 
     Tokyo 102-0076, Japan.
;

'Nao MINAMI'
;
     Department of Applied Physics, The University of Tokyo, 
     Tokyo 113-8656, Japan
;

'Fumitaka KAGAWA'
;
     RIKEN Center for Emergent Matter Science
     Saitama 351-0198, Japan

     CREST, Japan Science and Technology Agency (JST), 
     Tokyo 102-0076, Japan.
;

'Yoshinori TOKURA'
;
      RIKEN Center for Emergent Matter Science (CEMS), 
      Wako 351-0198, Japan
 
     Department of Applied Physics, The University of Tokyo, 
     Tokyo 113-8656, Japan
;
#==============================================================================
# TEXT

_publ_section_abstract
;
    The crystal structure of a CT complexes of (TTF)2(25QBr2I2)  
    [TTF=tetrathiafulvalene , 25QBr2I2 = 2,5-dibromo-3,6-diiodo-p-benzoquinone] 
    was determined at room temperature 
;
_publ_section_comment
;
    ENTER TEXT
;
_publ_section_references
;
    ENTER OTHER REFERENCES

    Rigaku (2010). CrystalStructure. Version 4.0. 
    Rigaku Corporation, Tokyo, Japan.

    Altomare, A., Cascarano, G., Giacovazzo, C., Guagliardi, A., 
    Burla, M., Polidori, G., and Camalli, M. (1994) J. Appl. Cryst., 27, 435. 
    SIR92

    Carruthers, J.R., Rollett,J.S., Betteridge, P.W.,
	 Kinna, D., Pearce, L., Larsen, A., and Gabe, E.(1999)
    CRYSTALS Issue 11, Chemical Crystallography Laboratory, Oxford, UK.

    Rigaku (1999). NUMABS. 
    Rigaku Corporation, Tokyo, Japan.

;
_publ_section_figure_captions
;
    ENTER FIGURE CAPTIONS
;
_publ_section_exptl_prep
;
    Slow evaporation of mixed acetonitrile solution 
;
_publ_section_exptl_refinement
;
    The fractional occupancy factors of Br and I were refined under the following restraints.
    occ(I1)=occ(Br2), occ(I2)=occ(Br1), occ(I1)+occ(I2)=1 
;

#==============================================================================
data__ttf25dbi1

#==============================================================================
# CHEMICAL DATA

_chemical_formula_sum                  'C18 H8 Br2 I2 O2 S8'
_chemical_formula_moiety               'C18 H8 Br2 I2 O2 S8'
_chemical_formula_weight                926.36
_chemical_melting_point                 ?

#==============================================================================
# CRYSTAL DATA
_symmetry_cell_setting                  monoclinic
_symmetry_space_group_name_H-M         'P 1 21/n 1'
_symmetry_space_group_name_Hall        '-P 2yn'
_symmetry_Int_Tables_number             14
loop_
_symmetry_equiv_pos_site_id
_symmetry_equiv_pos_as_xyz
1   '+X,+Y,+Z'
2   '1/2-X,1/2+Y,1/2-Z'
3   '-X,-Y,-Z'
4   '1/2+X,1/2-Y,1/2+Z'
#------------------------------------------------------------------------------
_cell_length_a                          10.5010(16)
_cell_length_b                          11.9699(15)
_cell_length_c                          11.0318(17)
_cell_angle_alpha                       90.0000
_cell_angle_beta                        109.896(5)
_cell_angle_gamma                       90.0000
_cell_volume                            1303.9(4)
_cell_formula_units_Z                   2
_cell_measurement_reflns_used           5496
_cell_measurement_theta_min             3.30
_cell_measurement_theta_max             27.49
_cell_measurement_temperature           293
#------------------------------------------------------------------------------
_exptl_crystal_description              platelet
_exptl_crystal_colour                   brown
_exptl_crystal_size_max                 0.220
_exptl_crystal_size_mid                 0.170
_exptl_crystal_size_min                 0.110
_exptl_crystal_density_diffrn           2.359
_exptl_crystal_density_meas             ?
_exptl_crystal_density_method          'not measured'
_exptl_crystal_F_000                    872.00
_exptl_absorpt_coefficient_mu           6.144
_exptl_absorpt_correction_type          numerical
_exptl_absorpt_process_details         'NUMABS (Rigaku, 1999)'
_exptl_absorpt_correction_T_min         0.337
_exptl_absorpt_correction_T_max         0.509

#==============================================================================
# EXPERIMENTAL DATA

_diffrn_ambient_temperature             293
_diffrn_radiation_type                 'Mo K\a'
_diffrn_radiation_wavelength            0.71070
_diffrn_measurement_device_type        'Rigaku Mercury70'
_diffrn_measurement_method              \w
_diffrn_detector_area_resol_mean        7.314
_diffrn_reflns_number                   12947
_diffrn_reflns_av_R_equivalents         0.0280
_diffrn_reflns_theta_max                27.49
_diffrn_reflns_theta_full               27.49
_diffrn_measured_fraction_theta_max     0.991
_diffrn_measured_fraction_theta_full    0.991
_diffrn_reflns_limit_h_min             -12
_diffrn_reflns_limit_h_max              13
_diffrn_reflns_limit_k_min             -15
_diffrn_reflns_limit_k_max              15
_diffrn_reflns_limit_l_min             -14
_diffrn_reflns_limit_l_max              11
_diffrn_standards_number                0
_diffrn_standards_interval_count        .
_diffrn_standards_decay_%               ?

#==============================================================================
# REFINEMENT DATA

_refine_special_details
;
    Refinement was performed using reflections with F > 2.0 sigma(F).
    The weighted R-factor(wR), goodness of fit (S) and R-factor (gt) are 
    based on F, with F set to zero for negative F. The threshold expression of
    F > 2.0 sigma(F) is used only for calculating R-factor (gt).
;
_reflns_number_total                    2974
_reflns_number_gt                       2371
_reflns_threshold_expression            F>2.0\s(F)
_refine_ls_structure_factor_coef        F
_refine_ls_R_factor_gt                  0.0316
_refine_ls_wR_factor_ref                0.0237
_refine_ls_number_restraints            ?
_refine_ls_hydrogen_treatment           constr
_refine_ls_number_reflns                2371
_refine_ls_number_parameters            171
_refine_ls_goodness_of_fit_ref          1.143
_refine_ls_weighting_scheme             calc
_refine_ls_weighting_details           'w = 1/[1.0000\s(Fo^2^)]'
_atom_sites_solution_hydrogens          geom
_atom_sites_solution_primary            direct
_atom_sites_solution_secondary          difmap
_refine_ls_shift/su_max                 0.021
_refine_diff_density_max                0.422
_refine_diff_density_min               -0.588
_refine_ls_extinction_method            none
_refine_ls_extinction_coef              ?

loop_
_atom_type_symbol
_atom_type_description
_atom_type_scat_dispersion_real
_atom_type_scat_dispersion_imag
_atom_type_scat_source
  'C' 'C'  0.0033 0.0016 
;
International Tables for Crystallography
(1992, Vol. C, Tables 4.2.6.8 and 6.1.1.4)
;
  'H' 'H'  0.0000 0.0000 
;
International Tables for Crystallography
(1992, Vol. C, Table 6.1.1.4)
;
  'Br' 'Br'  -0.2901 2.4595 
;
International Tables for Crystallography
(1992, Vol. C, Tables 4.2.6.8 and 6.1.1.4)
;
  'I' 'I'  -0.4742 1.8119 
;
International Tables for Crystallography
(1992, Vol. C, Tables 4.2.6.8 and 6.1.1.4)
;
  'O' 'O'  0.0106 0.0060 
;
International Tables for Crystallography
(1992, Vol. C, Tables 4.2.6.8 and 6.1.1.4)
;
  'S' 'S'  0.1246 0.1234 
;
International Tables for Crystallography
(1992, Vol. C, Tables 4.2.6.8 and 6.1.1.4)
;

#==============================================================================
# ATOMIC COORDINATES AND THERMAL PARAMETERS

loop_
_atom_site_label
_atom_site_type_symbol
_atom_site_fract_x
_atom_site_fract_y
_atom_site_fract_z
_atom_site_U_iso_or_equiv
_atom_site_adp_type
_atom_site_occupancy
_atom_site_symmetry_multiplicity
_atom_site_calc_flag
_atom_site_refinement_flags
_atom_site_disorder_assembly
_atom_site_disorder_group
 I1 I 0.0869(7) -0.1650(5) 0.2759(6) 0.0411(6) Uani 0.4462(16) 4 d . . .
 I2 I 0.3137(6) -0.1315(5) 0.6012(5) 0.0532(6) Uani 0.5533(16) 4 d . . .
 Br1 Br 0.0692(8) -0.1477(6) 0.2830(8) 0.0438(8) Uani 0.5534(17) 4 d . . .
 Br2 Br 0.3001(11) -0.1249(10) 0.5784(10) 0.0588(11) Uani 0.4464(17) 4 d . . .
 S1 S 0.06636(11) 0.13638(9) 0.09678(9) 0.0521(3) Uani 1.0 4 d . . .
 S2 S 0.30867(10) 0.09505(9) 0.32427(10) 0.0536(3) Uani 1.0 4 d . . .
 S3 S -0.05646(9) 0.29388(8) 0.27274(9) 0.0472(3) Uani 1.0 4 d . . .
 S4 S 0.18436(9) 0.24523(8) 0.49850(8) 0.0498(3) Uani 1.0 4 d . . .
 O1 O 0.1691(3) 0.0129(2) 0.7436(3) 0.0513(8) Uani 1.0 4 d . . .
 C1 C 0.1490(4) 0.1585(3) 0.2620(3) 0.0384(10) Uani 1.0 4 d . . .
 C2 C 0.1955(5) 0.0585(4) 0.0758(5) 0.0623(15) Uani 1.0 4 d . . .
 C3 C 0.3033(5) 0.0396(4) 0.1766(5) 0.0626(15) Uani 1.0 4 d . . .
 C4 C 0.0975(3) 0.2215(3) 0.3342(3) 0.0362(10) Uani 1.0 4 d . . .
 C5 C -0.0443(4) 0.3569(3) 0.4173(4) 0.0544(13) Uani 1.0 4 d . . .
 C6 C 0.0649(4) 0.3361(3) 0.5186(4) 0.0555(13) Uani 1.0 4 d . . .
 C7 C 0.0935(4) 0.0088(3) 0.6319(3) 0.0366(10) Uani 1.0 4 d . . .
 C8 C 0.1277(3) -0.0551(3) 0.5320(3) 0.0360(10) Uani 1.0 4 d . . .
 C9 C 0.0412(3) -0.0652(3) 0.4116(3) 0.0345(10) Uani 1.0 4 d . . .
 H1 H 0.1884 0.0312 -0.0072 0.0806 Uiso 1.0 4 calc R . .
 H2 H 0.3762 -0.0037 0.1692 0.0823 Uiso 1.0 4 calc R . .
 H3 H -0.1136 0.4052 0.4234 0.0676 Uiso 1.0 4 calc R . .
 H4 H 0.0775 0.3700 0.5997 0.0670 Uiso 1.0 4 calc R . .


loop_
_atom_site_aniso_label
_atom_site_aniso_U_11
_atom_site_aniso_U_22
_atom_site_aniso_U_33
_atom_site_aniso_U_12
_atom_site_aniso_U_13
_atom_site_aniso_U_23
 I1 0.0475(13) 0.0371(14) 0.0440(9) 0.0058(8) 0.0223(7) -0.0095(9)
 I2 0.0406(9) 0.0684(12) 0.0409(14) 0.0181(6) 0.0015(11) 0.0020(11)
 Br1 0.0500(17) 0.0406(18) 0.0472(9) 0.0068(10) 0.0250(9) -0.0138(10)
 Br2 0.0454(19) 0.0686(14) 0.048(4) 0.0156(13) -0.0025(19) 0.0156(17)
 S1 0.0569(6) 0.0635(7) 0.0365(5) -0.0065(5) 0.0165(5) -0.0076(5)
 S2 0.0415(6) 0.0546(7) 0.0656(7) 0.0055(5) 0.0193(5) 0.0082(6)
 S3 0.0377(5) 0.0554(6) 0.0398(5) 0.0050(5) 0.0017(4) -0.0015(5)
 S4 0.0462(6) 0.0596(7) 0.0316(5) -0.0049(5) -0.0024(5) -0.0007(5)
 O1 0.0430(15) 0.0673(19) 0.0330(13) 0.0069(13) -0.0011(12) -0.0076(13)
 C1 0.0349(19) 0.042(2) 0.0371(19) -0.0043(16) 0.0106(16) 0.0016(17)
 C2 0.068(3) 0.065(3) 0.069(3) -0.018(3) 0.042(3) -0.018(3)
 C3 0.064(3) 0.050(3) 0.092(4) -0.005(3) 0.050(3) -0.015(3)
 C4 0.0320(18) 0.039(2) 0.0322(18) -0.0030(15) 0.0033(15) 0.0016(15)
 C5 0.065(3) 0.048(3) 0.056(3) 0.004(2) 0.028(3) -0.004(2)
 C6 0.082(3) 0.048(3) 0.038(3) -0.005(3) 0.022(3) -0.0074(19)
 C7 0.0351(19) 0.036(2) 0.0327(19) 0.0004(16) 0.0039(16) -0.0032(16)
 C8 0.0310(18) 0.0351(19) 0.0365(19) 0.0038(16) 0.0046(15) 0.0002(16)
 C9 0.0350(19) 0.0325(19) 0.0351(18) 0.0009(15) 0.0109(15) -0.0038(15)

#==============================================================================
_computing_data_collection             'CrystalClear (Rigaku/MSC Inc., 2006)'
_computing_cell_refinement              CrystalClear
_computing_data_reduction               CrystalClear
_computing_structure_solution          'SIR92 (Altomare, et al., 1994)'
_computing_structure_refinement        'CRYSTALS (Carruthers, et al., 1999)'
_computing_publication_material        'CrystalStructure 4.0 (Rigaku, 2010)'
_computing_molecular_graphics          'CrystalStructure 4.0'


#==============================================================================
# MOLECULAR GEOMETRY

_geom_special_details
;
    ENTER SPECIAL DETAILS OF THE MOLECULAR GEOMETRY
;

loop_
_geom_bond_atom_site_label_1
_geom_bond_atom_site_label_2
_geom_bond_distance
_geom_bond_publ_flag
_geom_bond_site_symmetry_1
_geom_bond_site_symmetry_2
I1 C9 2.095(8) yes . .
I2 C8 2.054(6) yes . .
Br1 C9 1.833(10) yes . .
Br2 C8 1.899(12) yes . .
S1 C1 1.752(4) yes . .
S1 C2 1.725(5) yes . .
S2 C1 1.754(4) yes . .
S2 C3 1.742(6) yes . .
S3 C4 1.754(4) yes . .
S3 C5 1.729(5) yes . .
S4 C4 1.753(3) yes . .
S4 C6 1.731(5) yes . .
O1 C7 1.218(4) yes . .
C1 C4 1.338(6) yes . .
C2 C3 1.309(6) yes . .
C5 C6 1.324(5) yes . .
C7 C8 1.483(5) yes . .
C7 C9 1.492(5) yes . 3_556
C8 C9 1.335(4) yes . .

loop_
_geom_angle_atom_site_label_1
_geom_angle_atom_site_label_2
_geom_angle_atom_site_label_3
_geom_angle
_geom_angle_publ_flag
_geom_angle_site_symmetry_1
_geom_angle_site_symmetry_2
_geom_angle_site_symmetry_3
C1 S1 C2 95.04(19) yes . . .
C1 S2 C3 94.39(19) yes . . .
C4 S3 C5 95.15(17) yes . . .
C4 S4 C6 95.11(17) yes . . .
S1 C1 S2 114.3(3) yes . . .
S1 C1 C4 123.2(3) yes . . .
S2 C1 C4 122.5(3) yes . . .
S1 C2 C3 118.1(4) yes . . .
S2 C3 C2 118.2(4) yes . . .
S3 C4 S4 114.0(2) yes . . .
S3 C4 C1 123.7(3) yes . . .
S4 C4 C1 122.2(3) yes . . .
S3 C5 C6 117.9(4) yes . . .
S4 C6 C5 117.9(4) yes . . .
O1 C7 C8 122.2(3) yes . . .
O1 C7 C9 121.8(4) yes . . 3_556
C8 C7 C9 116.0(3) yes . . 3_556
I2 C8 Br2 5.9(4) yes . . .
I2 C8 C7 113.2(3) yes . . .
I2 C8 C9 124.6(4) yes . . .
Br2 C8 C7 118.5(4) yes . . .
Br2 C8 C9 119.4(5) yes . . .
C7 C8 C9 122.1(3) yes . . .
I1 C9 Br1 4.6(3) yes . . .
I1 C9 C7 116.8(3) yes . . 3_556
I1 C9 C8 121.3(3) yes . . .
Br1 C9 C7 112.3(3) yes . . 3_556
Br1 C9 C8 125.8(4) yes . . .
C7 C9 C8 121.9(4) yes 3_556 . .


#==============================================================================

#==============================================================================
# Additional structures and associated data_? identifiers
# should be added at this point if there is more than one 
# structure analysis in the CIF.

#==============================================================================
#     End of CIF
#==============================================================================
