# Supplementary material for: Quantum ferroelectricity in charge-transfer complex crystals
Source: Nat Commun. 2015 Jun 16;6:7469. doi: 10.1038/ncomms8469 (PMC4490386; doi:10.1038/ncomms8469)
Supplement: Supplementary Data 2 — Crystallographic Data (TTF-QBr2I2 1:1) [file ncomms8469-s3.cif]

data_General
_audit_creation_date                  '2014-05-13'
_audit_creation_method                'by CrystalStructure 3.8'
_audit_update_record                   ?

#==============================================================================

# PROCESSING SUMMARY (IUCr Office Use Only)

_journal_date_recd_electronic     ?
_journal_date_from_coeditor       ?
_journal_date_accepted            ?
_journal_coeditor_code            ?

#==============================================================================

# SUBMISSION DETAILS

_publ_contact_author_name             'Dr. Sachio HORIUCHI'
_publ_contact_author_email            's-horiuchi@aist.go.jp'
_publ_contact_author_fax              '+81-29-861-2586'
_publ_contact_author_phone            '+81-29-861-2945'
_publ_contact_letter
;
    AIST Tsukuba Central 4, 1-1-1, Higashi, Tsukuba, 305-8562, Japan
;
_publ_requested_journal               'Nature Communications'
_publ_requested_category              'FO'
_publ_requested_coeditor_name          ?

#==============================================================================

# TITLE AND AUTHOR LIST

_publ_section_title
;
Quantum Ferroelectricity in Charge-Transfer Complex Crystals
;
_publ_section_title_footnote
;
    ENTER FOOTNOTE TO TITLE OF PAPER
;
loop_
_publ_author_name
_publ_author_address

'Sachio HORIUCHI'
;
     Frexible Electronics Research Center,
     National Institute of Advanced Industrial Science and Technology (AIST)
     Tsukuba, 305-8562, Japan

     CREST, Japan Science and Technology Agency (JST),
     Tokyo 102-0076, Japan.
;

'Kensuke KOBAYASHI'
;
      Condensed Matter Research Center (CMRC) and Photon Factory, 
      Institute of Materials Structure Science, High Energy Accelerator 
      Research Organization (KEK), Tsukuba, 305-0801, Japan
;

'Reiji KUMAI'
;
      Condensed Matter Research Center (CMRC) and Photon Factory, 
      Institute of Materials Structure Science, High Energy Accelerator 
      Research Organization (KEK), Tsukuba, 305-0801, Japan

     CREST, Japan Science and Technology Agency (JST), 
     Tokyo 102-0076, Japan.
;

'Nao MINAMI'
;
     Department of Applied Physics, The University of Tokyo, 
     Tokyo 113-8656, Japan
;

'Fumitaka KAGAWA'
;
     RIKEN Center for Emergent Matter Science
     Saitama 351-0198, Japan

     CREST, Japan Science and Technology Agency (JST), 
     Tokyo 102-0076, Japan.
;

'Yoshinori TOKURA'
;
      RIKEN Center for Emergent Matter Science (CEMS), 
      Wako 351-0198, Japan
 
     Department of Applied Physics, The University of Tokyo, 
     Tokyo 113-8656, Japan
;
#==============================================================================

# TEXT

_publ_section_abstract
;
    The crystal structure of a CT complexes of TTF-25QBr2I2  
    [TTF=tetrathiafulvalene , 25QBr2I2 = 2,5-dibromo-3,6-diiodo-p-benzoquinone] 
    was determined at room temperature 
;
_publ_section_comment
;
    ENTER TEXT
;
_publ_section_references
;
    ENTER OTHER REFERENCES

    Rigaku Americas and Rigaku Corporation. (2007).
    CrystalStructure (Version 3.8). 
    Single Crystal Structure Analysis Software.
    Rigaku Americas, 9009 TX, USA 77381-5209.
    Rigaku, Tokyo 196-8666, Japan.

    M.C. Burla, R. Caliandro, M. Camalli, B. Carrozzini, 
    G.L. Cascarano, L. De Caro, C. Giacovazzo, G. Polidori, 
    R. Spagna (2005) 
    SIR2004

    Carruthers, J.R., Rollett,J.S., Betteridge, P.W.,
	 Kinna, D., Pearce, L., Larsen, A., and Gabe, E.(1999)
    CRYSTALS Issue 11, Chemical Crystallography Laboratory, Oxford, UK.

    Carruthers, J.R. and Watkin, D.J. (1979), Acta Cryst, A35, 698-699

;
_publ_section_figure_captions
;
    ENTER FIGURE CAPTIONS
;
_publ_section_exptl_prep
;
    Slow evaporation of mixed acetonitrile solution 
;
_publ_section_exptl_refinement
;
    The fractional occupancy factors of Br and I were refined under the following restraints.
    occ(I1)=occ(Br2), occ(I2)=occ(Br1), occ(I1)+occ(I2)=1 
;

#==============================================================================

data__TTF-25QBr2I2_300K

#==============================================================================

# CHEMICAL DATA

_chemical_formula_sum                  'C12 H4 Br2 I2 O2 S4 '
_chemical_formula_moiety               'C12 H4 Br2 I2 O2 S4 '
_chemical_formula_weight               722.02
_chemical_melting_point                ?

#==============================================================================

# CRYSTAL DATA
_symmetry_cell_setting                 triclinic
_symmetry_space_group_name_H-M        'P -1'
_symmetry_space_group_name_Hall       '-P 1'
_symmetry_Int_Tables_number            2
loop_
_symmetry_equiv_pos_site_id
_symmetry_equiv_pos_as_xyz
1   '+X,+Y,+Z'
2   '-X,-Y,-Z'

#------------------------------------------------------------------------------

_cell_length_a                         7.008(2)
_cell_length_b                         7.571(2)
_cell_length_c                         9.696(3)
_cell_angle_alpha                      111.669(10)
_cell_angle_beta                       108.287(7)
_cell_angle_gamma                      93.393(10)
_cell_volume                           445.0(2)
_cell_formula_units_Z                  1
_cell_measurement_reflns_used          8455
_cell_measurement_theta_min            2.4
_cell_measurement_theta_max            39.6
_cell_measurement_temperature          300(1)

#------------------------------------------------------------------------------

_exptl_crystal_description            'block'
_exptl_crystal_colour                 'black'
_exptl_crystal_size_max                0.20
_exptl_crystal_size_mid                0.15
_exptl_crystal_size_min                0.15
_exptl_crystal_density_diffrn          2.694
_exptl_crystal_density_meas            ?
_exptl_crystal_density_method         'not measured'
_exptl_crystal_F_000                   332.00
_exptl_absorpt_coefficient_mu          7.723
_exptl_absorpt_correction_type         multi-scan
_exptl_absorpt_correction_T_min        0.730
_exptl_absorpt_correction_T_max        1.000

#==============================================================================

# EXPERIMENTAL DATA

_diffrn_radiation_type                'synchrotron'
_diffrn_radiation_wavelength           0.68888
_diffrn_measurement_device_type       'Rigaku_IPDSC'
_diffrn_measurement_method            'IP'
_diffrn_reflns_number                  9351
_diffrn_reflns_av_R_equivalents        0.031
_diffrn_reflns_theta_max               39.59
_diffrn_measured_fraction_theta_max    0.519
_diffrn_reflns_theta_full              39.59
_diffrn_measured_fraction_theta_full   0.519
_diffrn_reflns_limit_h_min             -12
_diffrn_reflns_limit_h_max             12
_diffrn_reflns_limit_k_min             -6
_diffrn_reflns_limit_k_max             6
_diffrn_reflns_limit_l_min             -17
_diffrn_reflns_limit_l_max             17
_diffrn_ambient_temperature            300(1)

#==============================================================================

# REFINEMENT DATA

_refine_special_details
;
    Refinement was performed using reflections with F^2^ > 2.0 sigma(F^2^).
    The weighted R-factor(wR), goodness of fit (S) and R-factor (gt) are 
    based on F, with F set to zero for negative F. The threshold expression of
    F^2^ > 2.0 sigma(F^2^) is used only for calculating R-factor (gt).
;
_reflns_number_total                   3059
_reflns_number_gt                      2098
_reflns_threshold_expression           F^2^>2.0\s(F^2^)
_refine_ls_structure_factor_coef       F
_refine_ls_R_factor_gt                 0.0365
_refine_ls_wR_factor_ref               0.0398
_refine_ls_hydrogen_treatment          refall
_refine_ls_number_reflns               2109
_refine_ls_number_parameters           108
_refine_ls_goodness_of_fit_ref         0.975
_refine_ls_weighting_scheme            calc
_refine_ls_weighting_details
;
    Chebychev polynomial with 3 parameters (Carruthers & Watkin, 1979)
    6.1007    1.2524    5.0503
;
_refine_ls_shift/su_max                0.0000
_refine_diff_density_max               0.63
_refine_diff_density_min               -2.58
_refine_ls_extinction_method           none
_refine_ls_extinction_coef             ?

loop_
_atom_type_symbol
_atom_type_description
_atom_type_scat_dispersion_real
_atom_type_scat_dispersion_imag
_atom_type_scat_source
  'C' 'C'  0.0019 0.0015 
;
International Tables for Crystallography
(1992, Vol. C, Tables 4.2.6.8 and 6.1.1.4)
;
  'H' 'H'  0.000 0.000 
;
International Tables for Crystallography
(1992, Vol. C, Table 6.1.1.4)
;
  'O' 'O'  0.010 0.0057 
;
International Tables for Crystallography
(1992, Vol. C, Tables 4.2.6.8 and 6.1.1.4)
;
  'Br' 'Br'  -0.185 2.346 
;
International Tables for Crystallography
(1992, Vol. C, Tables 4.2.6.8 and 6.1.1.4)
;
  'I' 'I'  -0.488 1.723 
;
International Tables for Crystallography
(1992, Vol. C, Tables 4.2.6.8 and 6.1.1.4)
;
  'S' 'S'  0.1051 0.1168 
;
International Tables for Crystallography
(1992, Vol. C, Tables 4.2.6.8 and 6.1.1.4)
;

#==============================================================================

# ATOMIC COORDINATES AND THERMAL PARAMETERS

loop_
_atom_site_label
_atom_site_type_symbol
_atom_site_fract_x
_atom_site_fract_y
_atom_site_fract_z
_atom_site_U_iso_or_equiv
_atom_site_adp_type
_atom_site_occupancy
_atom_site_symmetry_multiplicity
_atom_site_calc_flag
_atom_site_refinement_flags
_atom_site_disorder_assembly
_atom_site_disorder_group
 I(1) I 0.44631(8) -0.20667(9) 0.09866(5) 0.04505(5) Uani 0.92 1 d P . .
 I(2) I 0.0612(6) -0.3196(9) 0.2457(5) 0.03942(3) Uani 0.08 1 d P . .
 Br(1) Br 0.4677(16) -0.1812(18) 0.1167(14) 0.04432(5) Uani 0.08 1 d P . .
 Br(2) Br 0.05393(8) -0.28398(15) 0.24085(7) 0.03905(3) Uani 0.92 1 d P . .
 S(1) S 0.40961(11) 0.36000(15) 0.24106(7) 0.0356(2) Uani 1.00 1 d . . .
 S(2) S 0.19888(10) 0.34413(15) 0.45783(8) 0.0345(2) Uani 1.00 1 d . . .
 O(1) O 0.7942(3) 0.0913(5) 0.4036(3) 0.0480(7) Uani 1.00 1 d . . .
 C(1) C 0.6620(3) 0.0463(5) 0.4475(3) 0.0320(7) Uani 1.00 1 d . . .
 C(2) C 0.4655(3) -0.0917(5) 0.3322(2) 0.0296(7) Uani 1.00 1 d . . .
 C(3) C 0.3130(3) -0.1266(5) 0.3807(3) 0.0285(7) Uani 1.00 1 d . . .
 C(4) C 0.4183(3) 0.4380(5) 0.4368(2) 0.0288(7) Uani 1.00 1 d . . .
 C(5) C 0.1615(5) 0.2239(6) 0.1566(3) 0.0390(8) Uani 1.00 1 d . . .
 C(6) C 0.0656(4) 0.2185(6) 0.2542(3) 0.0384(9) Uani 1.00 1 d . . .
 H(1) H 0.113(7) 0.169(7) 0.054(5) 0.045(12) Uiso 1.00 1 d . . .
 H(2) H -0.058(9) 0.164(8) 0.235(6) 0.069(16) Uiso 1.00 1 d . . .


loop_
_atom_site_aniso_label
_atom_site_aniso_U_11
_atom_site_aniso_U_22
_atom_site_aniso_U_33
_atom_site_aniso_U_12
_atom_site_aniso_U_13
_atom_site_aniso_U_23
 I(1) 0.05185(12) 0.05385(12) 0.03035(12) 0.00935(12) 0.02015(12) 0.01395(12)
 I(2) 0.03913(8) 0.03913(8) 0.03913(8) 0.00383(8) 0.01143(8) 0.01793(8)
 Br(1) 0.04415(12) 0.04415(12) 0.04415(12) 0.00935(12) 0.02015(12) 0.01395(12)
 Br(2) 0.03473(8) 0.04043(8) 0.04093(8) 0.00383(8) 0.01143(8) 0.01793(8)
 S(1) 0.0395(3) 0.0402(7) 0.0256(2) 0.0005(3) 0.0159(2) 0.0095(2)
 S(2) 0.0282(2) 0.0438(7) 0.0321(2) 0.0020(2) 0.0144(2) 0.0140(3)
 O(1) 0.0394(10) 0.066(2) 0.0434(10) -0.0004(11) 0.0241(9) 0.0210(12)
 C(1) 0.0297(9) 0.041(2) 0.0292(9) 0.0061(11) 0.0151(7) 0.0153(11)
 C(2) 0.0336(10) 0.033(2) 0.0264(8) 0.0078(11) 0.0152(7) 0.0133(10)
 C(3) 0.0286(9) 0.031(2) 0.0295(9) 0.0069(10) 0.0133(7) 0.0135(10)
 C(4) 0.0285(9) 0.032(2) 0.0254(8) 0.0022(10) 0.0123(7) 0.0097(9)
 C(5) 0.0441(14) 0.037(2) 0.0279(9) -0.0058(14) 0.0072(9) 0.0123(11)
 C(6) 0.0323(11) 0.042(3) 0.0354(11) -0.0043(13) 0.0060(9) 0.0163(13)

#==============================================================================

_computing_data_collection            'PROCESS-AUTO'
_computing_cell_refinement            'PROCESS-AUTO'
_computing_data_reduction             'CrystalStructure'
_computing_structure_solution         'SIR2004'
_computing_structure_refinement       'CRYSTALS'
_computing_publication_material       'CrystalStructure 3.8'
_computing_molecular_graphics          ?

#==============================================================================

# MOLECULAR GEOMETRY

_geom_special_details
;
    ENTER SPECIAL DETAILS OF THE MOLECULAR GEOMETRY
;

loop_
_geom_bond_atom_site_label_1
_geom_bond_atom_site_label_2
_geom_bond_distance
_geom_bond_publ_flag
_geom_bond_site_symmetry_1
_geom_bond_site_symmetry_2
I(1) Br(1) 0.213(10) yes . .
I(1) C(2) 2.060(2) yes . .
I(2) Br(2) 0.295(7) yes . .
I(2) C(3) 1.948(4) yes . .
Br(1) C(2) 1.950(14) yes . .
Br(2) C(3) 1.887(2) yes . .
S(1) C(4) 1.747(2) yes . .
S(1) C(5) 1.740(3) yes . .
S(2) C(4) 1.756(3) yes . .
S(2) C(6) 1.739(2) yes . .
O(1) C(1) 1.214(4) yes . .
C(1) C(2) 1.496(3) yes . .
C(1) C(3) 1.494(3) yes . 2_656
C(2) C(3) 1.344(4) yes . .
C(4) C(4) 1.356(2) yes . 2_666
C(5) C(6) 1.332(5) yes . .
C(5) H(1) 0.87(4) no . .
C(6) H(2) 0.87(6) no . .

loop_
_geom_angle_atom_site_label_1
_geom_angle_atom_site_label_2
_geom_angle_atom_site_label_3
_geom_angle
_geom_angle_publ_flag
_geom_angle_site_symmetry_1
_geom_angle_site_symmetry_2
_geom_angle_site_symmetry_3
Br(1) I(1) C(2) 56(4) yes . . .
Br(2) I(2) C(3) 73.8(7) yes . . .
I(1) Br(1) C(2) 118(4) yes . . .
I(2) Br(2) C(3) 97.6(7) yes . . .
C(4) S(1) C(5) 94.75(15) yes . . .
C(4) S(2) C(6) 94.59(15) yes . . .
O(1) C(1) C(2) 121.7(2) yes . . .
O(1) C(1) C(3) 121.6(2) yes . . 2_656
C(2) C(1) C(3) 116.7(2) yes . . 2_656
I(1) C(2) Br(1) 5.2(3) yes . . .
I(1) C(2) C(1) 114.7(2) yes . . .
I(1) C(2) C(3) 124.25(16) yes . . .
Br(1) C(2) C(1) 109.7(3) yes . . .
Br(1) C(2) C(3) 129.1(3) yes . . .
C(1) C(2) C(3) 121.0(2) yes . . .
I(2) C(3) Br(2) 8.6(2) yes . . .
I(2) C(3) C(1) 112.5(2) yes . . 2_656
I(2) C(3) C(2) 124.5(2) yes . . .
Br(2) C(3) C(1) 114.4(2) yes . . 2_656
Br(2) C(3) C(2) 123.52(19) yes . . .
C(1) C(3) C(2) 122.1(2) yes 2_656 . .
S(1) C(4) S(2) 114.98(12) yes . . .
S(1) C(4) C(4) 122.6(2) yes . . 2_666
S(2) C(4) C(4) 122.4(2) yes . . 2_666
S(1) C(5) C(6) 117.8(2) yes . . .
S(2) C(6) C(5) 117.7(2) yes . . .
S(1) C(5) H(1) 115(3) no . . .
C(6) C(5) H(1) 127(3) no . . .
S(2) C(6) H(2) 111(4) no . . .
C(5) C(6) H(2) 131(4) no . . .

loop_
_geom_torsion_atom_site_label_1
_geom_torsion_atom_site_label_2
_geom_torsion_atom_site_label_3
_geom_torsion_atom_site_label_4
_geom_torsion
_geom_torsion_publ_flag
_geom_torsion_site_symmetry_1
_geom_torsion_site_symmetry_2
_geom_torsion_site_symmetry_3
_geom_torsion_site_symmetry_4
Br(1) I(1) C(2) C(1) -18(4) ? . . . .
Br(1) I(1) C(2) C(3) 159(4) ? . . . .
Br(2) I(2) C(3) C(2) -86.4(10) ? . . . .
Br(2) I(2) C(3) C(1) 104.5(10) ? . . . 2_656
I(1) Br(1) C(2) C(1) 163(3) ? . . . .
I(1) Br(1) C(2) C(3) -23(4) ? . . . .
I(2) Br(2) C(3) C(2) 99.4(10) ? . . . .
I(2) Br(2) C(3) C(1) -79.2(10) ? . . . 2_656
C(4) S(1) C(5) C(6) -0.8(4) ? . . . .
C(5) S(1) C(4) S(2) 2.5(2) ? . . . .
C(5) S(1) C(4) C(4) -177.3(3) ? . . . 2_666
C(4) S(2) C(6) C(5) 2.6(4) ? . . . .
C(6) S(2) C(4) S(1) -3.0(2) ? . . . .
C(6) S(2) C(4) C(4) 176.8(3) ? . . . 2_666
O(1) C(1) C(2) I(1) 2.9(5) ? . . . .
O(1) C(1) C(2) Br(1) 1.2(6) ? . . . .
O(1) C(1) C(2) C(3) -173.9(4) ? . . . .
O(1) C(1) C(3) I(2) 4.4(5) ? . . 2_656 2_656
O(1) C(1) C(3) Br(2) -4.8(5) ? . . 2_656 2_656
O(1) C(1) C(3) C(2) 173.8(4) ? . . 2_656 2_656
C(2) C(1) C(3) I(2) -175.4(3) ? . . 2_656 2_656
C(2) C(1) C(3) Br(2) 175.5(2) ? . . 2_656 2_656
C(2) C(1) C(3) C(2) -5.9(6) ? . . 2_656 2_656
C(3) C(1) C(2) I(1) -177.3(2) ? 2_656 . . .
C(3) C(1) C(2) Br(1) -179.1(5) ? 2_656 . . .
C(3) C(1) C(2) C(3) 5.8(5) ? 2_656 . . .
I(1) C(2) C(3) I(2) 9.2(6) ? . . . .
I(1) C(2) C(3) Br(2) -1.2(5) ? . . . .
I(1) C(2) C(3) C(1) 177.3(3) ? . . . 2_656
Br(1) C(2) C(3) I(2) 11.6(8) ? . . . .
Br(1) C(2) C(3) Br(2) 1.3(8) ? . . . .
Br(1) C(2) C(3) C(1) 179.8(3) ? . . . 2_656
C(1) C(2) C(3) I(2) -174.3(3) ? . . . .
C(1) C(2) C(3) Br(2) 175.3(3) ? . . . .
C(1) C(2) C(3) C(1) -6.2(6) ? . . . 2_656
S(1) C(4) C(4) S(2) -0.2(3) ? . . 2_666 2_666
S(2) C(4) C(4) S(1) 0.2(3) ? . . 2_666 2_666
S(1) C(5) C(6) S(2) -1.3(5) ? . . . .

loop_
_geom_contact_atom_site_label_1
_geom_contact_atom_site_label_2
_geom_contact_distance
_geom_contact_publ_flag
_geom_contact_site_symmetry_1
_geom_contact_site_symmetry_2
I(1) S(1) 3.5524(9) ? . 2_655
I(2) S(1) 3.541(6) ? . 1_545
I(2) C(5) 3.414(8) ? . 1_545
I(2) C(6) 3.531(8) ? . 1_545
S(1) I(1) 3.5524(9) ? . 2_655
S(1) I(2) 3.541(6) ? . 1_565
S(2) O(1) 3.108(3) ? . 1_455
S(2) C(1) 3.509(4) ? . 2_656
S(2) C(3) 3.556(4) ? . .
O(1) S(2) 3.108(3) ? . 1_655
O(1) O(1) 3.567(4) ? . 2_756
O(1) C(6) 3.031(5) ? . 1_655
C(1) S(2) 3.509(4) ? . 2_656
C(1) C(4) 3.527(5) ? . .
C(3) S(2) 3.556(4) ? . .
C(3) C(6) 3.593(6) ? . .
C(4) C(1) 3.527(5) ? . .
C(5) I(2) 3.414(8) ? . 1_565
C(6) I(2) 3.531(8) ? . 1_565
C(6) O(1) 3.031(5) ? . 1_455
C(6) C(3) 3.593(6) ? . .
I(2) H(1) 3.41(6) ? . 2_555
Br(2) H(1) 3.18(6) ? . 2_555
Br(2) H(2) 3.55(7) ? . .
O(1) H(2) 2.39(8) ? . 1_655
C(1) H(2) 3.55(7) ? . 1_655
C(5) H(1) 3.01(4) ? . 2_555
C(6) H(1) 3.13(4) ? . 2_555
H(1) I(2) 3.41(6) ? . 2_555
H(1) Br(2) 3.18(6) ? . 2_555
H(1) C(5) 3.01(4) ? . 2_555
H(1) C(6) 3.13(4) ? . 2_555
H(1) H(1) 2.57(7) ? . 2_555
H(1) H(2) 2.88(7) ? . 2_555
H(2) Br(2) 3.55(7) ? . .
H(2) O(1) 2.39(8) ? . 1_455
H(2) C(1) 3.55(7) ? . 1_455
H(2) H(1) 2.88(7) ? . 2_555


#==============================================================================

# Additional structures and associated data_? identifiers
# should be added at this point if there is more than one 
# structure analysis in the CIF.

#==============================================================================

#     End of CIF

#==============================================================================
