# Supplementary material for: Quantum ferroelectricity in charge-transfer complex crystals
Source: Nat Commun. 2015 Jun 16;6:7469. doi: 10.1038/ncomms8469 (PMC4490386; doi:10.1038/ncomms8469)
Supplement: Supplementary Data 3 — Crystallographic Data (TTF-QBr3I 1:1) [file ncomms8469-s4.cif]

data_General
_audit_creation_date                    2014-04-16
_audit_creation_method                 'by CrystalStructure 4.0'
_audit_update_record                    ?

#==============================================================================
# PROCESSING SUMMARY (IUCr Office Use Only)

_journal_date_recd_electronic           ?
_journal_date_from_coeditor             ?
_journal_date_accepted                  ?
_journal_coeditor_code                  ?

#==============================================================================
# SUBMISSION DETAILS

_publ_contact_author_name             'Dr. Sachio HORIUCHI'
_publ_contact_author_email            's-horiuchi@aist.go.jp'
_publ_contact_author_fax              '+81-29-861-2586'
_publ_contact_author_phone            '+81-29-861-2945'
_publ_contact_letter
;
    AIST Tsukuba Central 4, 1-1-1, Higashi, Tsukuba, 305-8562, Japan
;
_publ_requested_journal               'Nature Communications'
_publ_requested_category              'FO'
_publ_requested_coeditor_name          ?

#==============================================================================

# TITLE AND AUTHOR LIST

_publ_section_title
;
    Quantum Ferroelectricity in Charge-Transfer Complex Crystals
;
_publ_section_title_footnote
;
    ENTER FOOTNOTE TO TITLE OF PAPER
;
loop_
_publ_author_name
_publ_author_address

'Sachio HORIUCHI'
;
     Frexible Electronics Research Center,
     National Institute of Advanced Industrial Science and Technology (AIST)
     Tsukuba, 305-8562, Japan

     CREST, Japan Science and Technology Agency (JST),
     Tokyo 102-0076, Japan.
;

'Kensuke KOBAYASHI'
;
      Condensed Matter Research Center (CMRC) and Photon Factory, 
      Institute of Materials Structure Science, High Energy Accelerator 
      Research Organization (KEK), Tsukuba, 305-0801, Japan
;

'Reiji KUMAI'
;
      Condensed Matter Research Center (CMRC) and Photon Factory, 
      Institute of Materials Structure Science, High Energy Accelerator 
      Research Organization (KEK), Tsukuba, 305-0801, Japan

     CREST, Japan Science and Technology Agency (JST), 
     Tokyo 102-0076, Japan.
;

'Nao MINAMI'
;
     Department of Applied Physics, The University of Tokyo, 
     Tokyo 113-8656, Japan
;

'Fumitaka KAGAWA'
;
     RIKEN Center for Emergent Matter Science
     Saitama 351-0198, Japan

     CREST, Japan Science and Technology Agency (JST), 
     Tokyo 102-0076, Japan.
;

'Yoshinori TOKURA'
;
      RIKEN Center for Emergent Matter Science (CEMS), 
      Wako 351-0198, Japan
 
     Department of Applied Physics, The University of Tokyo, 
     Tokyo 113-8656, Japan
;
#==============================================================================
# TEXT

_publ_section_abstract
;
    The crystal structure of a CT complexes of TTF-QBr3I  
    [TTF=tetrathiafulvalene , QBr3I  = 2,3,5-tribromo-6-iodo-p-benzoquinone] 
    was determined at room temperature 
;
_publ_section_comment
;
    ENTER TEXT
;
_publ_section_references
;
    ENTER OTHER REFERENCES

    Rigaku (2010). CrystalStructure. Version 4.0. 
    Rigaku Corporation, Tokyo, Japan.

    Altomare, A., Cascarano, G., Giacovazzo, C., Guagliardi, A., 
    Burla, M., Polidori, G., and Camalli, M. (1994) J. Appl. Cryst., 27, 435. 
    SIR92

    Carruthers, J.R., Rollett,J.S., Betteridge, P.W.,
	 Kinna, D., Pearce, L., Larsen, A., and Gabe, E.(1999)
    CRYSTALS Issue 11, Chemical Crystallography Laboratory, Oxford, UK.

    Rigaku (1999). NUMABS. 
    Rigaku Corporation, Tokyo, Japan.

;
_publ_section_figure_captions
;
    ENTER FIGURE CAPTIONS
;
_publ_section_exptl_prep
;
    Cooling of mixed acetonitrile solution (~0 deg) 
;
_publ_section_exptl_refinement
;
    The fractional occupancy factors of Br and I were refined under the following restraints.
    occ(I1)+occ(Br1)=occ(I2)+occ(Br2)=occ(I3)+occ(Br3)=occ(I4)+occ(Br4)=1 
    occ(I1)+occ(I2)=occ(I3)+occ(I4)=0.5
    occ(Br1)+occ(Br2)=occ(Br3)+ occ(Br4)=1.5  
;


#==============================================================================
data__ttfqbr3i2

#==============================================================================
# CHEMICAL DATA

_chemical_formula_sum                  'C12 H4 Br3 I O2 S4'
_chemical_formula_moiety               'C12 H4 Br3 I O2 S4'
_chemical_formula_weight                675.02
_chemical_melting_point                 ?

#==============================================================================
# CRYSTAL DATA
_symmetry_cell_setting                  triclinic
_symmetry_space_group_name_H-M         'P -1'
_symmetry_space_group_name_Hall        '-P 1'
_symmetry_Int_Tables_number             2
loop_
_symmetry_equiv_pos_site_id
_symmetry_equiv_pos_as_xyz
1   '+X,+Y,+Z'
2   '-X,-Y,-Z'
#------------------------------------------------------------------------------
_cell_length_a                          8.4688(10)
_cell_length_b                          8.7721(12)
_cell_length_c                          11.6407(16)
_cell_angle_alpha                       93.405(4)
_cell_angle_beta                        97.351(4)
_cell_angle_gamma                       91.892(5)
_cell_volume                            855.4(2)
_cell_formula_units_Z                   2
_cell_measurement_reflns_used           3973
_cell_measurement_theta_min             3.01
_cell_measurement_theta_max             27.49
_cell_measurement_temperature           293
#------------------------------------------------------------------------------
_exptl_crystal_description              platelet
_exptl_crystal_colour                   black
_exptl_crystal_size_max                 0.380
_exptl_crystal_size_mid                 0.200
_exptl_crystal_size_min                 0.100
_exptl_crystal_density_diffrn           2.620
_exptl_crystal_density_meas             ?
_exptl_crystal_density_method          'not measured'
_exptl_crystal_F_000                    628.00
_exptl_absorpt_coefficient_mu           9.388
_exptl_absorpt_correction_type          numerical
_exptl_absorpt_process_details         'NUMABS (Rigaku, 1999)'
_exptl_absorpt_correction_T_min         0.144
_exptl_absorpt_correction_T_max         0.391

#==============================================================================
# EXPERIMENTAL DATA

_diffrn_ambient_temperature             293
_diffrn_radiation_type                 'Mo K\a'
_diffrn_radiation_wavelength            0.71070
_diffrn_measurement_device_type        'Rigaku Mercury70'
_diffrn_measurement_method              \w
_diffrn_detector_area_resol_mean        7.314
_diffrn_reflns_number                   8749
_diffrn_reflns_av_R_equivalents         0.0326
_diffrn_reflns_theta_max                27.48
_diffrn_reflns_theta_full               27.48
_diffrn_measured_fraction_theta_max     0.965
_diffrn_measured_fraction_theta_full    0.965
_diffrn_reflns_limit_h_min             -10
_diffrn_reflns_limit_h_max              8
_diffrn_reflns_limit_k_min             -11
_diffrn_reflns_limit_k_max              10
_diffrn_reflns_limit_l_min             -12
_diffrn_reflns_limit_l_max              14
_diffrn_standards_number                0
_diffrn_standards_interval_count        .
_diffrn_standards_decay_%               ?

#==============================================================================
# REFINEMENT DATA

_refine_special_details
;
    Refinement was performed using reflections with F > 2.0 sigma(F).
    The weighted R-factor(wR), goodness of fit (S) and R-factor (gt) are 
    based on F, with F set to zero for negative F. The threshold expression of
    F > 2.0 sigma(F) is used only for calculating R-factor (gt).
;
_reflns_number_total                    3779
_reflns_number_gt                       2686
_reflns_threshold_expression            F>2.0\s(F)
_refine_ls_structure_factor_coef        F
_refine_ls_R_factor_gt                  0.0355
_refine_ls_wR_factor_ref                0.0330
_refine_ls_number_restraints            ?
_refine_ls_hydrogen_treatment           constr
_refine_ls_number_reflns                2686
_refine_ls_number_parameters            195
_refine_ls_goodness_of_fit_ref          1.021
_refine_ls_weighting_scheme             calc
_refine_ls_weighting_details           'w = 1/[0.0001Fo^2^ + 1.0000\s(Fo^2^)]'
_atom_sites_solution_hydrogens          geom
_atom_sites_solution_primary            direct
_atom_sites_solution_secondary          difmap
_refine_ls_shift/su_max                 0.000
_refine_diff_density_max                1.360
_refine_diff_density_min               -1.610
_refine_ls_extinction_method            none
_refine_ls_extinction_coef              ?

loop_
_atom_type_symbol
_atom_type_description
_atom_type_scat_dispersion_real
_atom_type_scat_dispersion_imag
_atom_type_scat_source
  'C' 'C'  0.0033 0.0016 
;
International Tables for Crystallography
(1992, Vol. C, Tables 4.2.6.8 and 6.1.1.4)
;
  'H' 'H'  0.0000 0.0000 
;
International Tables for Crystallography
(1992, Vol. C, Table 6.1.1.4)
;
  'Br' 'Br'  -0.2901 2.4595 
;
International Tables for Crystallography
(1992, Vol. C, Tables 4.2.6.8 and 6.1.1.4)
;
  'I' 'I'  -0.4742 1.8119 
;
International Tables for Crystallography
(1992, Vol. C, Tables 4.2.6.8 and 6.1.1.4)
;
  'O' 'O'  0.0106 0.0060 
;
International Tables for Crystallography
(1992, Vol. C, Tables 4.2.6.8 and 6.1.1.4)
;
  'S' 'S'  0.1246 0.1234 
;
International Tables for Crystallography
(1992, Vol. C, Tables 4.2.6.8 and 6.1.1.4)
;

#==============================================================================
# ATOMIC COORDINATES AND THERMAL PARAMETERS

loop_
_atom_site_label
_atom_site_type_symbol
_atom_site_fract_x
_atom_site_fract_y
_atom_site_fract_z
_atom_site_U_iso_or_equiv
_atom_site_adp_type
_atom_site_occupancy
_atom_site_symmetry_multiplicity
_atom_site_calc_flag
_atom_site_refinement_flags
_atom_site_disorder_assembly
_atom_site_disorder_group
 I1 I 0.1995(3) 0.69456(18) 0.34839(17) 0.03594(7) Uani 0.3053 2 d . . .
 I2 I 0.1993(9) 0.6083(6) 0.6387(7) 0.0485(2) Uani 0.1947 2 d . . .
 I3 I 0.1181(3) 0.3315(5) 1.1612(3) 0.04218(12) Uani 0.2580 2 d . . .
 I4 I 0.1926(3) 0.2827(4) 0.8661(3) 0.04344(10) Uani 0.2427 2 d . . .
 Br1 Br 0.20285(16) 0.66003(12) 0.34889(11) 0.03879(7) Uani 0.6946 2 d . . .
 Br2 Br 0.1878(4) 0.5844(3) 0.6337(3) 0.0491(2) Uani 0.8053 2 d . . .
 Br3 Br 0.08869(15) 0.3317(3) 1.15080(14) 0.04105(12) Uani 0.7414 2 d . . .
 Br4 Br 0.15427(11) 0.27704(16) 0.86737(11) 0.04229(10) Uani 0.7584 2 d . . .
 S1 S 0.32922(18) 0.1219(2) 0.38806(12) 0.0477(5) Uani 1.0 2 d . . .
 S2 S 0.32729(18) 0.0242(3) 0.62137(13) 0.0529(6) Uani 1.0 2 d . . .
 S3 S 0.38540(19) -0.1502(2) 1.10922(13) 0.0486(5) Uani 1.0 2 d . . .
 S4 S 0.4740(2) -0.1982(2) 0.87815(13) 0.0536(5) Uani 1.0 2 d . . .
 O1 O 0.4910(5) 0.4402(6) 0.7248(4) 0.0579(15) Uani 1.0 2 d . . .
 O2 O 0.0527(5) -0.0393(6) 0.7750(4) 0.0582(15) Uani 1.0 2 d . . .
 C1 C 0.4270(6) 0.0316(7) 0.5023(5) 0.0377(17) Uani 1.0 2 d . . .
 C2 C 0.1666(7) 0.1614(8) 0.4555(6) 0.054(2) Uani 1.0 2 d . . .
 C3 C 0.1660(7) 0.1192(9) 0.5632(5) 0.055(3) Uani 1.0 2 d . . .
 C4 C 0.4696(7) -0.0751(7) 0.9962(5) 0.0379(16) Uani 1.0 2 d . . .
 C5 C 0.3462(7) -0.3269(8) 1.0407(6) 0.051(2) Uani 1.0 2 d . . .
 C6 C 0.3863(7) -0.3497(8) 0.9345(5) 0.051(2) Uani 1.0 2 d . . .
 C7 C 0.3734(6) 0.5729(7) 0.4400(5) 0.0351(16) Uani 1.0 2 d . . .
 C8 C 0.3678(6) 0.5427(7) 0.5528(5) 0.0338(16) Uani 1.0 2 d . . .
 C9 C 0.4953(6) 0.4666(7) 0.6216(5) 0.0379(17) Uani 1.0 2 d . . .
 C10 C 0.0447(6) 0.1407(7) 1.0608(5) 0.0335(16) Uani 1.0 2 d . . .
 C11 C 0.0705(6) 0.1198(7) 0.9482(5) 0.0357(16) Uani 1.0 2 d . . .
 C12 C 0.0276(7) -0.0214(7) 0.8786(5) 0.0381(17) Uani 1.0 2 d . . .
 H1 H 0.0799 0.2120 0.4165 0.0659 Uiso 1.0 2 calc R . .
 H2 H 0.0804 0.1400 0.6063 0.0672 Uiso 1.0 2 calc R . .
 H3 H 0.2984 -0.4061 1.0784 0.0615 Uiso 1.0 2 calc R . .
 H4 H 0.3672 -0.4452 0.8912 0.0599 Uiso 1.0 2 calc R . .


loop_
_atom_site_aniso_label
_atom_site_aniso_U_11
_atom_site_aniso_U_22
_atom_site_aniso_U_33
_atom_site_aniso_U_12
_atom_site_aniso_U_13
_atom_site_aniso_U_23
 I1 0.03995(14) 0.02803(14) 0.04182(14) 0.01457(14) 0.00572(14) 0.01049(14)
 I2 0.0473(4) 0.0654(4) 0.0331(4) 0.0107(4) 0.0073(4) -0.0037(4)
 I3 0.0496(3) 0.0400(3) 0.0361(3) -0.0035(3) 0.0042(3) 0.0012(3)
 I4 0.0451(2) 0.0436(2) 0.0423(2) -0.0132(2) 0.0087(2) 0.0109(2)
 Br1 0.04338(14) 0.03612(14) 0.03685(14) 0.01215(14) 0.00021(14) 0.00713(14)
 Br2 0.0399(4) 0.0658(4) 0.0466(4) 0.0123(4) 0.0176(4) 0.0137(4)
 Br3 0.0413(3) 0.0390(3) 0.0411(3) -0.0033(3) 0.0045(3) -0.0076(3)
 Br4 0.0394(2) 0.0481(2) 0.0399(2) -0.0180(2) 0.0050(2) 0.0193(2)
 S1 0.0488(9) 0.0622(12) 0.0345(8) 0.0152(8) 0.0065(7) 0.0140(8)
 S2 0.0500(10) 0.0792(14) 0.0333(8) 0.0165(9) 0.0111(7) 0.0142(9)
 S3 0.0672(11) 0.0463(11) 0.0343(8) -0.0107(9) 0.0149(7) 0.0084(7)
 S4 0.0859(13) 0.0428(11) 0.0338(8) -0.0075(9) 0.0164(8) 0.0030(7)
 O1 0.057(3) 0.092(4) 0.030(3) 0.021(3) 0.0141(19) 0.019(3)
 O2 0.088(4) 0.057(4) 0.030(3) -0.017(3) 0.021(2) -0.001(2)
 C1 0.039(3) 0.044(4) 0.030(3) 0.005(3) 0.002(3) 0.007(3)
 C2 0.046(4) 0.065(5) 0.054(4) 0.023(4) 0.007(3) 0.009(4)
 C3 0.039(4) 0.082(6) 0.047(4) 0.020(4) 0.011(3) 0.000(4)
 C4 0.051(4) 0.036(4) 0.028(3) 0.002(3) 0.006(3) 0.008(3)
 C5 0.065(5) 0.042(4) 0.047(4) -0.016(4) 0.007(3) 0.015(3)
 C6 0.074(5) 0.033(4) 0.043(4) -0.013(4) -0.001(3) -0.000(3)
 C7 0.031(3) 0.039(4) 0.035(3) 0.003(3) 0.002(3) 0.005(3)
 C8 0.034(3) 0.036(4) 0.034(3) 0.001(3) 0.011(3) 0.003(3)
 C9 0.039(4) 0.043(4) 0.032(3) 0.002(3) 0.004(3) 0.004(3)
 C10 0.038(3) 0.028(4) 0.034(3) 0.001(3) 0.002(3) 0.001(3)
 C11 0.036(3) 0.037(4) 0.034(3) 0.001(3) 0.003(3) 0.010(3)
 C12 0.047(4) 0.040(4) 0.027(3) -0.001(3) 0.005(3) 0.003(3)

#==============================================================================
_computing_data_collection             'CrystalClear (Rigaku/MSC Inc., 2006)'
_computing_cell_refinement              CrystalClear
_computing_data_reduction               CrystalClear
_computing_structure_solution          'SIR92 (Altomare, et al., 1994)'
_computing_structure_refinement        'CRYSTALS (Carruthers, et al., 1999)'
_computing_publication_material        'CrystalStructure 4.0 (Rigaku, 2010)'
_computing_molecular_graphics          'CrystalStructure 4.0'

#==============================================================================
# MOLECULAR GEOMETRY

_geom_special_details
;
    ENTER SPECIAL DETAILS OF THE MOLECULAR GEOMETRY
;

loop_
_geom_bond_atom_site_label_1
_geom_bond_atom_site_label_2
_geom_bond_distance
_geom_bond_publ_flag
_geom_bond_site_symmetry_1
_geom_bond_site_symmetry_2
I1 C7 2.069(6) yes . .
I2 C8 1.928(10) yes . .
I3 C10 2.017(7) yes . .
I4 C11 2.084(7) yes . .
Br1 C7 1.890(6) yes . .
Br2 C8 1.926(6) yes . .
Br3 C10 1.922(6) yes . .
Br4 C11 1.885(6) yes . .
S1 C1 1.723(6) yes . .
S1 C2 1.706(7) yes . .
S2 C1 1.716(6) yes . .
S2 C3 1.710(7) yes . .
S3 C4 1.727(6) yes . .
S3 C5 1.703(7) yes . .
S4 C4 1.702(6) yes . .
S4 C6 1.706(7) yes . .
O1 C9 1.242(7) yes . .
O2 C12 1.253(7) yes . .
C1 C1 1.377(8) yes . 2_656
C2 C3 1.328(9) yes . .
C4 C4 1.393(8) yes . 2_657
C5 C6 1.329(9) yes . .
C7 C8 1.362(8) yes . .
C7 C9 1.439(8) yes . 2_666
C8 C9 1.464(8) yes . .
C10 C11 1.358(8) yes . .
C10 C12 1.457(8) yes . 2_557
C11 C12 1.448(8) yes . .
C2 H1 0.950 no . .
C3 H2 0.950 no . .
C5 H3 0.950 no . .
C6 H4 0.950 no . .

loop_
_geom_angle_atom_site_label_1
_geom_angle_atom_site_label_2
_geom_angle_atom_site_label_3
_geom_angle
_geom_angle_publ_flag
_geom_angle_site_symmetry_1
_geom_angle_site_symmetry_2
_geom_angle_site_symmetry_3
C1 S1 C2 95.0(3) yes . . .
C1 S2 C3 95.4(3) yes . . .
C4 S3 C5 94.6(3) yes . . .
C4 S4 C6 95.5(3) yes . . .
S1 C1 S2 114.8(3) yes . . .
S1 C1 C1 122.5(5) yes . . 2_656
S2 C1 C1 122.6(5) yes . . 2_656
S1 C2 C3 117.9(5) yes . . .
S2 C3 C2 116.9(5) yes . . .
S3 C4 S4 115.2(4) yes . . .
S3 C4 C4 121.5(5) yes . . 2_657
S4 C4 C4 123.4(5) yes . . 2_657
S3 C5 C6 117.8(6) yes . . .
S4 C6 C5 116.8(5) yes . . .
I1 C7 Br1 7.17(6) yes . . .
I1 C7 C8 121.8(4) yes . . .
I1 C7 C9 115.0(4) yes . . 2_666
Br1 C7 C8 122.4(4) yes . . .
Br1 C7 C9 114.5(4) yes . . 2_666
C8 C7 C9 123.0(5) yes . . 2_666
I2 C8 Br2 6.83(18) yes . . .
I2 C8 C7 123.1(5) yes . . .
I2 C8 C9 114.2(5) yes . . .
Br2 C8 C7 123.5(4) yes . . .
Br2 C8 C9 113.8(4) yes . . .
C7 C8 C9 122.6(5) yes . . .
O1 C9 C7 123.0(5) yes . . 2_666
O1 C9 C8 122.7(5) yes . . .
C7 C9 C8 114.4(5) yes 2_666 . .
I3 C10 Br3 7.14(10) yes . . .
I3 C10 C11 123.1(5) yes . . .
I3 C10 C12 114.4(4) yes . . 2_557
Br3 C10 C11 123.3(5) yes . . .
Br3 C10 C12 114.3(4) yes . . 2_557
C11 C10 C12 122.3(5) yes . . 2_557
I4 C11 Br4 7.58(8) yes . . .
I4 C11 C10 122.3(4) yes . . .
I4 C11 C12 114.4(4) yes . . .
Br4 C11 C10 122.4(5) yes . . .
Br4 C11 C12 114.5(4) yes . . .
C10 C11 C12 123.1(6) yes . . .
O2 C12 C10 123.0(5) yes . . 2_557
O2 C12 C11 122.4(6) yes . . .
C10 C12 C11 114.6(5) yes 2_557 . .
S1 C2 H1 120.382 no . . .
C3 C2 H1 121.766 no . . .
S2 C3 H2 121.048 no . . .
C2 C3 H2 122.099 no . . .
S3 C5 H3 120.354 no . . .
C6 C5 H3 121.799 no . . .
S4 C6 H4 121.047 no . . .
C5 C6 H4 122.139 no . . .

loop_
_geom_torsion_atom_site_label_1
_geom_torsion_atom_site_label_2
_geom_torsion_atom_site_label_3
_geom_torsion_atom_site_label_4
_geom_torsion
_geom_torsion_publ_flag
_geom_torsion_site_symmetry_1
_geom_torsion_site_symmetry_2
_geom_torsion_site_symmetry_3
_geom_torsion_site_symmetry_4
C1 S1 C2 C3 1.4(5) no . . . .
C2 S1 C1 S2 -0.5(4) no . . . .
C2 S1 C1 C1 178.7(5) no . . . 2_656
C1 S2 C3 C2 1.3(5) no . . . .
C3 S2 C1 S1 -0.3(4) no . . . .
C3 S2 C1 C1 -179.5(5) no . . . 2_656
C4 S3 C5 C6 -0.4(5) no . . . .
C5 S3 C4 S4 0.4(4) no . . . .
C5 S3 C4 C4 -178.8(5) no . . . 2_657
C4 S4 C6 C5 0.1(5) no . . . .
C6 S4 C4 S3 -0.4(4) no . . . .
C6 S4 C4 C4 178.8(5) no . . . 2_657
S1 C1 C1 S1 -180(372352) no . . 2_656 2_656
S1 C1 C1 S2 0.9(8) no . . 2_656 2_656
S2 C1 C1 S1 -0.9(8) no . . 2_656 2_656
S2 C1 C1 S2 180(373534) no . . 2_656 2_656
S1 C2 C3 S2 -1.9(8) no . . . .
S3 C4 C4 S3 180(378617) no . . 2_657 2_657
S3 C4 C4 S4 -0.8(8) no . . 2_657 2_657
S4 C4 C4 S3 0.8(8) no . . 2_657 2_657
S4 C4 C4 S4 -180(378617) no . . 2_657 2_657
S3 C5 C6 S4 0.2(7) no . . . .
I1 C7 C8 I2 0.2(7) no . . . .
I1 C7 C8 Br2 8.3(7) no . . . .
I1 C7 C8 C9 -175.5(3) no . . . .
I1 C7 C9 O1 -5.1(7) no . . 2_666 2_666
I1 C7 C9 C8 175.7(3) no . . 2_666 2_666
Br1 C7 C8 I2 -8.3(7) no . . . .
Br1 C7 C8 Br2 -0.1(7) no . . . .
Br1 C7 C8 C9 176.1(4) no . . . .
Br1 C7 C9 O1 2.8(7) no . . 2_666 2_666
Br1 C7 C9 C8 -176.4(3) no . . 2_666 2_666
C8 C7 C9 O1 179.3(5) no . . 2_666 2_666
C8 C7 C9 C8 0.1(8) no . . 2_666 2_666
C9 C7 C8 I2 175.5(5) no 2_666 . . .
C9 C7 C8 Br2 -176.4(5) no 2_666 . . .
C9 C7 C8 C9 -0.1(8) no 2_666 . . .
I2 C8 C9 O1 3.3(7) no . . . .
I2 C8 C9 C7 -175.9(4) no . . . 2_666
Br2 C8 C9 O1 -4.1(7) no . . . .
Br2 C8 C9 C7 176.7(3) no . . . 2_666
C7 C8 C9 O1 179.3(5) no . . . .
C7 C8 C9 C7 0.1(8) no . . . 2_666
I3 C10 C11 I4 0.8(7) no . . . .
I3 C10 C11 Br4 -8.2(7) no . . . .
I3 C10 C11 C12 175.6(4) no . . . .
I3 C10 C12 O2 4.8(7) no . . 2_557 2_557
I3 C10 C12 C11 -175.9(3) no . . 2_557 2_557
Br3 C10 C11 I4 9.3(7) no . . . .
Br3 C10 C11 Br4 0.4(7) no . . . .
Br3 C10 C11 C12 -175.9(3) no . . . .
Br3 C10 C12 O2 -3.0(7) no . . 2_557 2_557
Br3 C10 C12 C11 176.2(3) no . . 2_557 2_557
C11 C10 C12 O2 -179.7(5) no . . 2_557 2_557
C11 C10 C12 C11 -0.5(7) no . . 2_557 2_557
C12 C10 C11 I4 -174.2(4) no 2_557 . . .
C12 C10 C11 Br4 176.8(4) no 2_557 . . .
C12 C10 C11 C12 0.5(8) no 2_557 . . .
I4 C11 C12 O2 -4.6(7) no . . . .
I4 C11 C12 C10 174.7(3) no . . . 2_557
Br4 C11 C12 O2 3.7(7) no . . . .
Br4 C11 C12 C10 -177.0(3) no . . . 2_557
C10 C11 C12 O2 -179.7(5) no . . . .
C10 C11 C12 C10 -0.5(8) no . . . 2_557

loop_
_geom_contact_atom_site_label_1
_geom_contact_atom_site_label_2
_geom_contact_distance
_geom_contact_publ_flag
_geom_contact_site_symmetry_1
_geom_contact_site_symmetry_2
I1 I2 3.507(8) no . .
I1 Br2 3.526(4) no . .
I1 O1 3.107(5) no . 2_666
I2 Br1 3.434(8) no . .
I2 O1 3.011(9) no . .
I3 I4 3.575(5) no . .
I3 Br4 3.479(4) no . .
I3 O2 3.078(6) no . 2_557
I4 Br3 3.542(4) no . .
I4 O2 3.100(6) no . .
Br1 Br2 3.437(4) no . .
Br1 O1 2.977(5) no . 2_666
Br2 O1 2.999(5) no . .
Br3 Br4 3.424(3) no . .
Br3 O2 3.014(5) no . 2_557
Br4 O2 2.975(5) no . .
S1 S2 3.229(3) no . 2_656
S3 S4 3.231(3) no . 2_657
O1 C8 3.596(7) no . 2_666
C7 C7 2.796(8) no . 2_666
C8 C8 2.791(8) no . 2_666
C9 C9 2.935(8) no . 2_666
C10 C10 2.803(8) no . 2_557
C11 C11 2.792(9) no . 2_557
C12 C12 2.927(8) no . 2_557
I2 C6 3.594(9) no . 1_565
I3 Br1 3.508(4) no . 1_556
I4 O1 3.479(5) no . .
I4 C6 3.569(7) no . 1_565
Br1 I3 3.508(4) no . 1_554
S1 O2 3.564(5) no . 2_556
S2 O2 3.164(5) no . .
S3 O1 3.397(5) no . 2_657
S4 O1 3.563(5) no . 1_545
O1 I4 3.479(5) no . .
O1 S3 3.397(5) no . 2_657
O1 S4 3.563(5) no . 1_565
O1 C5 3.129(8) no . 2_657
O1 C6 3.204(8) no . 1_565
O2 S1 3.564(5) no . 2_556
O2 S2 3.164(5) no . .
O2 C2 3.170(7) no . 2_556
O2 C3 3.140(8) no . .
C2 O2 3.170(7) no . 2_556
C3 O2 3.140(8) no . .
C3 C3 3.555(9) no . 2_556
C5 O1 3.129(8) no . 2_657
C6 I2 3.594(9) no . 1_545
C6 I4 3.569(7) no . 1_545
C6 O1 3.204(8) no . 1_545
S1 H2 3.5019 no . .
S2 H1 3.4940 no . .
S3 H4 3.5012 no . .
S4 H3 3.4909 no . .
C1 H1 3.4480 no . .
C1 H2 3.4563 no . .
C4 H3 3.4429 no . .
C4 H4 3.4439 no . .
H1 H2 2.3331 no . .
H3 H4 2.3355 no . .
I1 H2 2.9080 no . 2_566
I1 H3 3.4281 no . 1_564
I2 H1 2.9099 no . 2_566
I2 H4 3.1657 no . 1_565
I3 H1 3.2606 no . 1_556
I3 H3 2.9941 no . 1_565
I4 H2 3.2171 no . .
I4 H3 3.5827 no . 1_565
I4 H4 2.7461 no . 1_565
Br1 H2 3.0970 no . 2_566
Br1 H3 3.3721 no . 1_564
Br2 H1 2.9537 no . 2_566
Br2 H4 3.2114 no . 1_565
Br3 H1 3.3337 no . 1_556
Br3 H3 3.0817 no . 1_565
Br4 H2 3.1784 no . .
Br4 H4 2.9605 no . 1_565
O1 H3 2.7546 no . 2_657
O1 H4 2.4939 no . 1_565
O2 H1 2.7148 no . 2_556
O2 H2 2.6167 no . .
C2 H2 3.3027 no . 2_556
C3 H1 3.5560 no . 2_556
C3 H2 3.3940 no . 2_556
C5 H4 3.2454 no . 2_647
C6 H3 3.4904 no . 2_647
C6 H4 3.3629 no . 2_647
C9 H4 3.5022 no . 1_565
H1 I2 2.9099 no . 2_566
H1 I3 3.2606 no . 1_554
H1 Br2 2.9537 no . 2_566
H1 Br3 3.3337 no . 1_554
H1 O2 2.7148 no . 2_556
H1 C3 3.5560 no . 2_556
H1 H2 3.3141 no . 2_556
H2 I1 2.9080 no . 2_566
H2 I4 3.2171 no . .
H2 Br1 3.0970 no . 2_566
H2 Br4 3.1784 no . .
H2 O2 2.6167 no . .
H2 C2 3.3027 no . 2_556
H2 C3 3.3940 no . 2_556
H2 H1 3.3141 no . 2_556
H2 H2 3.4941 no . 2_556
H3 I1 3.4281 no . 1_546
H3 I3 2.9941 no . 1_545
H3 I4 3.5827 no . 1_545
H3 Br1 3.3721 no . 1_546
H3 Br3 3.0817 no . 1_545
H3 O1 2.7546 no . 2_657
H3 C6 3.4904 no . 2_647
H3 H4 3.1448 no . 2_647
H4 I2 3.1657 no . 1_545
H4 I4 2.7461 no . 1_545
H4 Br2 3.2114 no . 1_545
H4 Br4 2.9605 no . 1_545
H4 O1 2.4939 no . 1_545
H4 C5 3.2454 no . 2_647
H4 C6 3.3629 no . 2_647
H4 C9 3.5022 no . 1_545
H4 H3 3.1448 no . 2_647
H4 H4 3.3723 no . 2_647

#==============================================================================

#==============================================================================
# Additional structures and associated data_? identifiers
# should be added at this point if there is more than one 
# structure analysis in the CIF.

#==============================================================================
#     End of CIF
#==============================================================================
